# Supplementary material for: Synthesis of Polyethylene Glycol Diacrylate/Acrylic Acid Nanoparticles as Nanocarriers for the Controlled Delivery of Doxorubicin to Colorectal Cancer Cells
Source: Pharmaceutics. 2022 Feb 22;14(3):479. doi: 10.3390/pharmaceutics14030479 (PMC8950920; doi:10.3390/pharmaceutics14030479)
Supplement: Supplementary file 1 [file pharmaceutics-14-00479-s001.zip]

Archive with 1 entries (1 files):
- pharmaceutics-1602685-supplementary.pdf
